# Supplementary material for: Graphitic Carbon Nitride/MOFs Hybrid Composite as Highly Selective and Sensitive Electrodes for Calcium Ion Detection
Source: Molecules. 2023 Dec 18;28(24):8149. doi: 10.3390/molecules28248149 (PMC10746060; doi:10.3390/molecules28248149)
Supplement: Supplementary file 1 [file molecules-28-08149-s001.zip]

Archive with 1 entries (1 files):
- molecules-2756106-supplementary.pdf
